# Supplementary material for: No evidence for automatic response activation with target onset in the avatar-compatibility task
Source: Mem Cognit. 2020 Jun 11;48(7):1249–62. doi: 10.3758/s13421-020-01052-2 (PMC7498477; doi:10.3758/s13421-020-01052-2)
Supplement: Supplementary file 1 — (ZIP 7.64 kb) [file 13421_2020_1052_MOESM1_ESM.zip]

Archive with 3 entries (3 files):
- ESM/mc-orig-19-141-File002.txt
- ESM/mc-orig-19-141-File003.csv
- ESM/mc-orig-19-141-File004.csv
