# Supplementary material for: No evidence for automatic response activation with target onset in the avatar-compatibility task
Source: Mem Cognit. 2020 Jun 11;48(7):1249–62. doi: 10.3758/s13421-020-01052-2 (PMC7498477; doi:10.3758/s13421-020-01052-2)
Supplement: Supplementary file 1 — (ZIP 7.64 kb) [file 13421_2020_1052_MOESM1_ESM.zip › ESM/mc-orig-19-141-File002.txt]

Demographics and misc


VP: Participant-Number; note: these were given for each experiment individually.
age: age in years
sex f: female, m: male


Behavioral Data:

RT: Mean correct reaction time
ER: Error probability

SOA0: Avatar and stimulus appear simultaneously
SOA1: stimulus appears 750 ms in advance

20/90/160: rotation of the avatar in degrees
L/R: avatar rotated to the left (clockwise) or the right (counterclockwise)

comp: SR-compatible from the avatar's point of view
inc: SR-incompatible from the avatar's point of view

Q1: mean RT of the first Quintile
..
Q1: mean RT of the fifth Quintile
