# Supplementary material for: No evidence for automatic response activation with target onset in the avatar-compatibility task
Source: Mem Cognit. 2020 Jun 11;48(7):1249–62. doi: 10.3758/s13421-020-01052-2 (PMC7498477; doi:10.3758/s13421-020-01052-2)
Supplement: Supplementary file 1 — (ZIP 7.64 kb) [file 13421_2020_1052_MOESM1_ESM.zip › ESM/mc-orig-19-141-File003.csv]

VP	age	sex	SOA0_inc_Q1	SOA0_inc_Q2	SOA0_inc_Q3	SOA0_inc_Q4	SOA0_inc_Q5	SOA0_com_Q1	SOA0_com_Q2	SOA0_com_Q3	SOA0_com_Q4	SOA0_com_Q5	SOA1_inc_Q1	SOA1_inc_Q2	SOA1_inc_Q3	SOA1_inc_Q4	SOA1_inc_Q5	SOA1_com_Q1	SOA1_com_Q2	SOA1_com_Q3	SOA1_com_Q4	SOA1_com_Q5	RT_SOA0_90R_inc	RT_SOA0_90R_com	RT_SOA0_90L_inc	RT_SOA0_90L_com	RT_SOA1_90R_inc	RT_SOA1_90R_com	RT_SOA1_90L_inc	RT_SOA1_90L_com	ER_SOA0_90R_inc	ER_SOA0_90R_com	ER_SOA0_90L_inc	ER_SOA0_90L_com	ER_SOA1_90R_inc	ER_SOA1_90R_com	ER_SOA1_90L_inc	ER_SOA1_90L_com
1	21	m	,524138	,621172	,712967	,809759	,985069	,471	,57369	,652552	,759323	1,008759	,4482	,5645	,670742	,793567	1,034367	,367321	,499172	,583593	,697517	,902643	,811808	,744152	,744654	,709289	,767938	,62931	,765152	,679584	,071429	,059524	,071429	,095238	,035714	,154762	,059524	,083333
2	22	f	,544069	,611129	,669333	,7262	,833161	,476839	,585129	,65271	,751484	,93371	,308806	,466375	,586452	,669485	,854452	,311387	,4144	,498742	,606125	,781033	,70061	,724425	,702518	,66775	,580148	,545763	,582675	,543564	,083333	,047619	,011905	,047619	,035714	,047619	,047619	,071429
3	22	f	,6088	,706065	,811967	,91429	1,182367	,612433	,715161	,7837	,906194	1,142	,431179	,538345	,628586	,728069	,888393	,373069	,501567	,590267	,6743	,8265	,8625	,907013	,852844	,794481	,626093	,586354	,717408	,676289	,071429	,059524	,083333	,059524	,107143	,02381	,095238	,095238
4	20	f	,561129	,646125	,721452	,803969	,975645	,538871	,635033	,714903	,802387	,951935	,4695	,55597	,623875	,694848	,846688	,387688	,451774	,532187	,633677	,818613	,745289	,737938	,807646	,775148	,63906	,567888	,658108	,596134	,011905	,047619	,02381	,035714	,011905	,047619	,011905	,02381
5	21	f	,515226	,583242	,669031	,776406	,961719	,529806	,609906	,675125	,740452	,906281	,451613	,537375	,611	,691844	,891344	,437241	,520344	,5875	,692033	,915161	,739928	,737659	,707843	,693929	,683964	,681793	,64625	,648238	,011905	,02381	,011905	0	0	,02381	0	,047619
6	20	f	,622742	,693969	,760281	,842062	1,005594	,544406	,607469	,667273	,719156	,810219	,462781	,575313	,638758	,720031	,874625	,386219	,480879	,5475	,607242	,713031	,830205	,677313	,799381	,706631	,680726	,560833	,678226	,563133	,011905	,011905	0	0	0	0	0	,011905
7	23	f	,518	,613097	,693667	,777344	,946032	,482167	,563742	,623774	,712355	,928548	,432567	,538467	,587968	,636967	,766867	,352548	,444939	,527774	,608688	,794188	,75065	,674671	,697671	,716518	,626405	,534793	,662711	,583778	,047619	,059524	,02381	,011905	0	,02381	,011905	,035714
8	33	f	,478467	,539412	,570065	,610206	,683452	,443433	,502219	,537625	,579424	,656065	,344531	,411312	,473281	,527219	,63725	,349625	,395875	,436406	,479063	,563242	,589622	,554247	,587651	,563131	,500317	,442325	,493927	,462695	,02381	,035714	,011905	0	,02381	,011905	,02381	,02381
9	20	f	,501931	,569194	,608897	,671367	,801172	,4417	,509129	,570931	,623438	,7747	,405688	,510788	,586875	,660156	,836156	,347903	,429969	,526697	,610516	,755313	,706265	,598457	,657738	,660146	,605707	,531333	,637145	,563378	,011905	,035714	,047619	,02381	,02381	,035714	,011905	,02381
10	21	f	,56775	,709071	,821107	,964414	1,201857	,605217	,742455	,837682	,961652	1,201318	,409966	,583483	,679138	,777448	1,029517	,41632	,59	,74716	,860346	1,05676	,862149	,874082	,857088	,900093	,65262	,706908	,747853	,771444	,119048	,27381	,190476	,357143	,154762	,22619	,107143	,25
11	27	m	,488156	,526233	,558743	,597613	,702563	,436562	,481645	,514424	,55075	,606938	,341939	,39	,425606	,459667	,511667	,299484	,338303	,375687	,411531	,465742	,586691	,535762	,579821	,511537	,419869	,386614	,445464	,387585	,035714	0	0	,047619	0	,011905	0	,02381
12	25	f	,65881	,788182	,882227	,972591	1,174455	,699048	,81681	,955273	1,157857	1,460238	,505773	,693409	,794478	,889818	1,083409	,465826	,663542	,773292	,866875	1,124826	,989273	1,07117	,911762	1,013304	,912491	,828954	,839014	,832	,345238	,369048	,25	,333333	,369048	,22619	,166667	,27381
13	23	f	,620781	,753406	,863091	1,01575	1,261125	,618469	,732469	,834406	,966687	1,206313	,497968	,6494	,732273	,833733	1,060452	,415937	,584515	,681333	,822909	1,01825	,904768	,844573	,913438	,939207	,77725	,688494	,799821	,738317	,02381	,02381	,047619	,02381	,047619	,011905	0	,02381
14	21	f	,475437	,523969	,559233	,592774	,655452	,418563	,4886	,52397	,567313	,635	,318806	,382276	,430968	,489774	,588345	,306355	,3615	,401167	,441485	,517581	,57658	,534494	,573675	,535671	,435321	,39279	,47452	,436481	,035714	,035714	,011905	,02381	,035714	,035714	,107143	,059524
15	24	f	,469857	,515586	,564767	,6259	,762893	,401931	,464276	,502133	,536759	,631897	,364742	,443687	,496484	,549375	,633613	,306806	,362645	,411742	,480419	,582355	,619145	,535947	,634688	,529863	,482927	,411937	,533987	,457696	,095238	,095238	,047619	,047619	,02381	,059524	,047619	,059524
16	21	m	,541839	,630853	,751344	,868242	1,035258	,533	,641455	,723788	,857091	1,107	,415281	,50297	,55597	,625758	,781562	,347625	,416758	,490656	,582545	,721313	,802747	,799759	,768867	,772193	,549929	,506083	,626643	,535614	,011905	,011905	,011905	,011905	0	0	0	,011905
17	19	f	,534333	,598467	,643103	,710548	,846034	,483833	,548613	,58729	,6427	,7647	,398828	,499281	,5533	,61771	,750333	,329448	,430655	,508833	,567967	,68731	,700053	,652633	,682225	,608732	,579309	,547704	,591696	,529961	,095238	,059524	,047619	,02381	,035714	,035714	,059524	,083333
18	23	m	,403375	,445833	,479281	,526467	,601871	,380129	,428156	,468067	,512394	,612968	,301677	,362344	,407645	,466788	,565516	,275433	,314061	,357406	,398531	,488688	,49945	,497108	,524877	,503386	,43563	,378119	,430108	,378519	,047619	,011905	,035714	,011905	,035714	0	,011905	,035714
19	25	f	,557467	,676194	,7813	,923548	1,1744	,507138	,630367	,707967	,794138	,951379	,429469	,538281	,649242	,775879	,985406	,389625	,489576	,582687	,669758	,855063	,877802	,767849	,837558	,731622	,699578	,584415	,658813	,624756	,035714	,130952	,083333	,02381	,011905	,02381	,047619	,02381
20	28	m	,551129	,635	,69529	,75971	,888	,535032	,606613	,650516	,728094	,884806	,481387	,577938	,6355	,685437	,77729	,417677	,488727	,554968	,611909	,740323	,736217	,718583	,724293	,708771	,631762	,587381	,672183	,578439	,011905	0	,02381	,011905	0	0	,02381	,02381
21	20	f	,535433	,607613	,66371	,7263	,812833	,4941	,563793	,611433	,661167	,760367	,378719	,460576	,519563	,581636	,681031	,3851	,449355	,510138	,574516	,67969	,680864	,629229	,710195	,6645	,512366	,526051	,560095	,53796	,035714	,011905	,02381	,095238	,02381	,059524	0	,107143
22	19	f	,49229	,567935	,630438	,724613	,9	,465345	,52925	,57325	,644433	,7717	,412767	,510406	,568548	,625688	,777968	,355267	,447677	,510655	,576933	,691833	,740354	,649108	,646122	,598458	,65139	,547725	,555422	,536494	,02381	,119048	,02381	,011905	,02381	,047619	,011905	,083333
23	19	f	,556875	,63	,692735	,786303	,978091	,550969	,644424	,694688	,764394	,864125	,406333	,497848	,587324	,670563	,768091	,361667	,433281	,529563	,593879	,676091	,777988	,74078	,691631	,682518	,609494	,532	,573369	,51689	,011905	,02381	0	,011905	,011905	,011905	0	,02381
24	19	f	,585	,679781	,766063	,888344	1,098656	,460483	,5432	,589433	,658533	,776483	,511968	,635655	,689767	,753938	,880233	,357345	,443871	,528933	,605133	,699967	,843902	,67539	,81306	,637329	,714778	,565342	,711585	,526192	,02381	,02381	,011905	,02381	,035714	,059524	,02381	,071429
