# Supplementary material for: No evidence for automatic response activation with target onset in the avatar-compatibility task
Source: Mem Cognit. 2020 Jun 11;48(7):1249–62. doi: 10.3758/s13421-020-01052-2 (PMC7498477; doi:10.3758/s13421-020-01052-2)
Supplement: Supplementary file 1 — (ZIP 7.64 kb) [file 13421_2020_1052_MOESM1_ESM.zip › ESM/mc-orig-19-141-File004.csv]

VP	age	sex	SOA0_inc_Q1	SOA0_inc_Q2	SOA0_inc_Q3	SOA0_inc_Q4	SOA0_inc_Q5	SOA0_com_Q1	SOA0_com_Q2	SOA0_com_Q3	SOA0_com_Q4	SOA0_com_Q5	SOA1_inc_Q1	SOA1_inc_Q2	SOA1_inc_Q3	SOA1_inc_Q4	SOA1_inc_Q5	SOA1_com_Q1	SOA1_com_Q2	SOA1_com_Q3	SOA1_com_Q4	SOA1_com_Q5	RT_SOA0_160R_inc	RT_SOA0_160R_com	RT_SOA0_20R_inc	RT_SOA0_20R_com	RT_SOA0_20L_inc	RT_SOA0_20L_com	RT_SOA0_160L_inc	RT_SOA0_160L_com	RT_SOA1_160R_inc	RT_SOA1_160R_com	RT_SOA1_20R_inc	RT_SOA1_20R_com	RT_SOA1_20L_inc	RT_SOA1_20L_com	RT_SOA1_160L_inc	RT_SOA1_160L_com	PE_SOA0_160R_inc	PE_SOA0_160R_com	PE_SOA0_20R_inc	PE_SOA0_20R_com	PE_SOA0_20L_inc	PE_SOA0_20L_com	PE_SOA0_160L_inc	PE_SOA0_160L_com	PE_SOA1_160R_inc	PE_SOA1_160R_com	PE_SOA1_20R_inc
1	19	m	,670067	,838467	1,028645	1,18	1,439167	,602219	,743281	,850687	,988375	1,218937	,582281	,754968	,888059	1,013226	1,311063	,496531	,628194	,732258	,858438	1,09929	1,142	1,002268	,970821	,844119	,945375	,79031	1,1286	1,071195	1,103975	,8607	,803698	,698814	,803571	,691675	1,018474	,926366	,113636	,046512	,071429	,023256	,047619	,045455	,166667	,068182	,069767	,047619	,022727
2	26	m	,496758	,555176	,593486	,645545	,750265	,480194	,527879	,565844	,613182	,718656	,419906	,493794	,537667	,585788	,675788	,389147	,454939	,497147	,5394	,624909	,635591	,590976	,59369	,589214	,588932	,608395	,643256	,587929	,576238	,54593	,51293	,460886	,527818	,476698	,602929	,548357	0	0	0	,023256	0	0	0	,045455	0	0	0
3	20	w	,646469	,723455	,7805	,848812	1,0005	,608688	,6805	,754125	,834676	1,003438	,565438	,701375	,769576	,862516	1,03803	,480515	,623294	,713485	,812273	,987059	,852432	,814095	,762	,747595	,760477	,717674	,973366	,89786	,888071	,845561	,687905	,635651	,698098	,641651	,935825	,811833	0	,045455	0	0	0	,022727	,02381	,022727	,023256	,02381	0
4	27	m	,503939	,555794	,611727	,675471	,775364	,453853	,510343	,545286	,577152	,648206	,38397	,462639	,531412	,586206	,680176	,341061	,416667	,490412	,540559	,625031	,682837	,56819	,570045	,525091	,573605	,514233	,71869	,580548	,587535	,563227	,444524	,405	,47786	,422476	,60393	,547436	0	0	0	0	0	0	0	0	,022727	0	0
5	21	w	,652242	,763375	,852156	,966	1,144781	,54729	,617727	,685129	,755625	,898484	,5421	,672226	,768733	,854344	1,056967	,412212	,530697	,616	,710543	,887156	,894854	,799372	,870786	,632429	,858256	,677048	,968333	,881619	,862575	,656837	,767692	,539512	,817317	,598395	,78441	,805537	,046512	0	,023256	,023256	0	,045455	,045455	,023256	,047619	,022727	,093023
6	21	w	,621559	,725029	,821441	,946559	1,125176	,583677	,654469	,705844	,786938	,963969	,520848	,630324	,725242	,844353	1,006121	,4378	,547531	,6081	,656806	,771452	1,019333	,951683	,720116	,721953	,723773	,658907	,989581	,79269	,923744	,7385	,657114	,602683	,635273	,593927	,853585	,646857	0	,046512	0	0	0	0	0	0	0	,023256	0
7	19	w	,600037	,74725	,85825	,974893	1,250071	,6159	,724367	,841032	,973867	1,244967	,561679	,700536	,805966	,975107	1,268857	,447367	,613548	,734806	,929258	1,1665	,929289	1,10015	1,067171	,830925	1,121583	,9702	,912973	1,103951	,917184	1,197789	1,015237	,642	,936263	,794561	,928486	,927974	,095238	,069767	,186047	,047619	,162791	,069767	,159091	,046512	,095238	,095238	,116279
8	21	w	,513133	,578219	,631563	,704484	,83871	,476344	,552515	,596375	,659719	,79625	,388781	,500529	,590875	,671394	,829188	,350125	,462031	,5535	,653688	,812813	,771561	,706977	,580619	,553977	,605854	,573707	,75075	,717595	,70075	,671375	,502976	,515738	,511932	,449548	,738095	,729024	,02381	0	,023256	0	,046512	,02381	,069767	,045455	,047619	,047619	,023256
9	21	w	,619813	,789875	,939485	1,066875	1,308594	,640968	,768094	,880226	1,000625	1,225935	,526281	,706273	,852281	1,000576	1,224688	,499467	,670581	,7702	,898839	1,163267	1,0385	,916073	,903925	,922821	,948381	,906143	,907925	,90227	,806923	,824486	,875357	,752605	,825585	,8577	,93865	,874579	,069767	,068182	,069767	,093023	,045455	,045455	,047619	,119048	,113636	,139535	,023256
10	23	w	,701067	,8713	1,0084	1,1717	1,418467	,639226	,780161	,897031	1,058594	1,3023	,635621	,773567	,8713	,963714	1,199621	,530344	,732364	,856939	,999406	1,239	1,000484	1,029588	,993024	,883605	1,026732	,828878	1,138216	1,119023	1,044917	1,049095	,831884	,762953	,856452	,697825	,947387	1,033341	,295455	,190476	,045455	0	,046512	,02381	,139535	0	,162791	,045455	0
11	21	w	,554333	,655355	,756387	,890258	1,115548	,530129	,658697	,744767	,855121	1,038871	,4743	,620484	,722161	,813484	1,009733	,416909	,581914	,691848	,808882	1,040303	,889118	,874425	,794929	,682535	,735907	,736073	,871385	,866	,859	,825279	,729047	,66686	,711045	,575372	,748061	,835256	,190476	,069767	,023256	0	0	,046512	,093023	,069767	,093023	0	,022727
12	23	w	,689371	,773969	,865697	1,000086	1,246294	,641515	,730091	,788061	,872813	1,036455	,603588	,697969	,777794	,885029	1,0325	,483344	,592	,657333	,731806	,886	,971256	,865571	,873262	,7935	,871024	,823409	,948	,863395	,915195	,716977	,737512	,661262	,800595	,696415	,793488	,684634	0	,023256	0	,023256	0	0	0	0	,046512	,022727	0
13	22	w	,57025	,666394	,750613	,829543	1,031281	,510167	,608067	,702323	,791967	,981333	,502333	,614515	,692333	,809606	1,000303	,384438	,508125	,599687	,690781	,881969	,891068	,874571	,712364	,72161	,769698	,659881	,882341	,821615	,795829	,6806	,678841	,598143	,661163	,573732	,844805	,694326	0	,023256	0	,068182	0	0	,068182	,071429	,02381	,047619	0
14	19	w	,486194	,534767	,575484	,642806	,7863	,444167	,504353	,543548	,589182	,700469	,396485	,490909	,570515	,647909	,819121	,352281	,417121	,486818	,563667	,662125	,66335	,623256	,568167	,54425	,57061	,547318	,729732	,6197	,658439	,566545	,500116	,419317	,511209	,464429	,730463	,590024	,047619	,022727	0	0	,046512	0	,046512	,047619	,046512	0	0
15	19	w	,680469	,759706	,822094	,888152	1,041879	,604906	,706333	,784719	,857364	,989	,551187	,690125	,767484	,829281	,971688	,477258	,581406	,662281	,726387	,880355	,898568	,939929	,809	,736209	,818442	,71081	,924116	,875429	,880049	,716595	,680048	,626524	,684744	,619643	,92281	,779024	0	,045455	0	0	0	,045455	0	0	,02381	,119048	0
16	19	m	,542485	,596485	,639156	,690543	,779969	,517647	,560935	,600118	,642235	,718	,400667	,482375	,538485	,593667	,704563	,388182	,454788	,510143	,565324	,653735	,711614	,658744	,638614	,591279	,647279	,605	,681905	,621279	,648568	,5785	,491333	,468651	,501238	,481581	,601	,549698	0	,022727	0	0	0	0	0	,022727	0	0	0
17	21	w	,598846	,729148	,81237	,964444	1,237852	,581517	,685867	,795567	,953933	1,201552	,48825	,64268	,73804	,84632	1,15332	,416433	,627968	,752233	,894258	1,179167	1,051286	,98773	,8143	,856325	,808079	,769436	1,044944	,961875	1,111962	,938211	,7171	,624381	,682512	,741951	1,059741	1,013789	,363636	,159091	,069767	,047619	,095238	,071429	,162791	,090909	,380952	,116279	,069767
18	19	w	,6566	,737774	,8105	,911742	1,084133	,571188	,666121	,770937	,934656	1,237719	,453667	,665871	,751233	,843367	1,076968	,415125	,569676	,663667	,768152	1,002758	1,013537	1,058884	,82422	,687095	,801	,694952	1,060837	1,090439	,878791	,827143	,768439	,617477	,762282	,603953	,913976	,819643	,046512	,022727	,02381	,023256	0	0	0	,02381	,022727	0	,046512
19	22	w	,656571	,819586	,944143	1,062517	1,318464	,623903	,741636	,872182	1,055812	1,308719	,563935	,705719	,788567	,910969	1,120226	,412323	,595844	,701094	,846281	1,107219	1,019286	1,1129	,936081	,752214	,92135	,80531	1,082514	1,08995	,955237	,992263	,822119	,60861	,827909	,570535	,856125	,933047	,186047	,069767	,119048	,045455	,047619	,045455	,186047	,069767	,116279	,095238	,045455
20	21	w	,475367	,544323	,602484	,674065	,801194	,432517	,509594	,553533	,623677	,7831	,367515	,471939	,565656	,666455	,849625	,34803	,445818	,508576	,578848	,719	,651333	,636744	,601048	,554333	,608814	,54819	,790875	,77245	,70431	,611805	,520651	,478349	,524372	,470535	,699881	,609256	,093023	,093023	,023256	0	0	,023256	,090909	,047619	,023256	,046512	0
21	24	w	,570867	,668387	,761355	,860548	1,067516	,537484	,613323	,689	,785742	,971935	,462938	,609097	,680618	,760548	,919219	,396562	,530194	,608226	,675406	,855226	,802075	,740073	,738222	,714951	,743357	,716525	,908513	,828951	,780167	,673698	,612119	,553256	,651262	,570024	,792977	,7998	,090909	,068182	,142857	,02381	0	,047619	,113636	,068182	,023256	0	,023256
22	19	w	,527594	,591121	,646576	,703235	,81625	,470182	,518355	,552059	,605515	,703909	,459063	,537667	,591375	,655094	,776727	,371364	,446187	,536667	,595844	,698	,726614	,597268	,632881	,544333	,66419	,559409	,719909	,643163	,722	,637023	,56175	,465024	,53769	,441463	,689829	,614558	0	,02381	0	0	,023256	0	0	0	0	0	0
23	19	w	,691742	,788767	,881344	1,028313	1,303467	,624688	,723906	,839156	,991938	1,22125	,607515	,717147	,806606	,911333	1,078303	,518	,627323	,737848	,880871	1,182188	1,147575	,961524	,922643	,841405	,851829	,858902	1,013692	,933324	,887205	,89085	,75393	,755429	,855864	,815561	,931279	,814732	,069767	,045455	,023256	0	,046512	,068182	,093023	,119048	0	,069767	0
24	24	w	,524545	,602344	,674219	,754387	,918406	,498032	,570406	,629875	,711844	,891097	,412812	,531303	,641879	,721152	,912469	,406594	,494594	,585636	,670969	,860063	,805286	,801429	,64007	,598786	,639643	,619333	,822667	,761837	,754214	,676436	,582233	,558732	,543643	,527205	,792683	,731905	,023256	,023256	0	,023256	,023256	0	,093023	,022727	0	,113636	0
[truncated: 5 more columns]
